# Supplementary material for: Response to Electrostimulation Is Impaired in Muscle Cells from Patients with Chronic Obstructive Pulmonary Disease
Source: Cells. 2021 Nov 3;10(11):3002. doi: 10.3390/cells10113002 (PMC8616440; doi:10.3390/cells10113002)
Supplement: Supplementary file 1 [file cells-10-03002-s001.zip]

Archive with 2 entries (2 files):
- Figure S1.pdf
- Table S1 NEW EPS Primers.pdf
